# Supplementary material for: Oxidative C-H/C-H Coupling of Dipyrromethanes with Azines by TiO2-Based Photocatalytic System. Synthesis of New BODIPY Dyes and Their Photophysical and Electrochemical Properties
Source: Molecules. 2021 Sep 13;26(18):5549. doi: 10.3390/molecules26185549 (PMC8466589; doi:10.3390/molecules26185549)
Supplement: Supplementary file 1 [file molecules-26-05549-s001.zip]

Archive with 1 entries (1 files):
- molecules-1362141-supplementary.pdf
